# Supplementary material for: Synthesis and Development of 3-((2,4-Difluorophenyl)Amino)Propanoic Acid Derivatives as an Antiproliferative Medicinal Chemistry Scaffold Targeting Growth Factor Receptors
Source: Pharmaceuticals (Basel). 2026 Feb 27;19(3):381. doi: 10.3390/ph19030381 (PMC13028823; doi:10.3390/ph19030381)
Supplement: Supplementary file 1 [file pharmaceuticals-19-00381-s001.zip]

Archive with 1 entries (1 files):
- pharmaceuticals-4118233-supplementary.pdf
